# Supplementary material for: Viral metagenomic analysis of fecal samples from Bos grunniens on the Qinghai-Tibet Plateau reveals novel picornaviruses and diverse CRESS-DNA viruses
Source: Front Cell Infect Microbiol. 2026 Jan 7;15:1719300. doi: 10.3389/fcimb.2025.1719300 (PMC12819777; doi:10.3389/fcimb.2025.1719300)
Supplement: Supplementary Table 1 — Overview of metagenomic samples, sequencing libraries, and metadata. [file Table1.xlsx]

## Sheet: Sheet1
Overview of metagenomic samples, sequencing libraries, and metadata
Library ID	Sample size (n)	BioSample ID	Sample type	Sample source	Project accession	Health status	Lifestyle	Sample site	Latitude/Longitude	Collection date	Reads (n)	Clean Reads	Viral Reads	Total Contigs	N50 (bp)	GC content	GSA accession
nFe47	5	SAMC5048731	Feces	Bos grunniens	PRJCA039468	Healthy	Domestic	China: Qinghai	33.023 N 97.012 E	2024-10-25	40485670	37741860	256567	95982	1043	0.411863	CRA025268
nFe48	5	SAMC5048732	Feces	Bos grunniens	PRJCA039468	Healthy	Domestic	China: Qinghai	33.023 N 97.012 E	2024-10-25	63433904	58692106	335524	119910	1102	0.403455	CRA025268
nFe49	5	SAMC5048733	Feces	Bos grunniens	PRJCA039468	Healthy	Domestic	China: Qinghai	33.023 N 97.012 E	2024-10-25	69867896	65066382	427841	127362	1106	0.405526	CRA025268
nFe50	5	SAMC5048734	Feces	Bos grunniens	PRJCA039468	Healthy	Domestic	China: Qinghai	33.023 N 97.012 E	2024-10-25	68921006	64414338	444463	113112	1207	0.41049	CRA025268
nFe51	5	SAMC5048735	Feces	Bos grunniens	PRJCA039468	Healthy	Domestic	China: Qinghai	33.023 N 97.012 E	2024-10-25	51663858	47563034	285615	112233	963	0.400343	CRA025268
nFe52	5	SAMC5048736	Feces	Bos grunniens	PRJCA039468	Healthy	Domestic	China: Qinghai	33.023 N 97.012 E	2024-10-25	51828238	48049438	292604	109643	1015	0.420642	CRA025268
nFe53	5	SAMC5048737	Feces	Bos grunniens	PRJCA039468	Healthy	Domestic	China: Qinghai	33.023 N 97.012 E	2024-10-25	31040498	29546866	232620	112057	861	0.466515	CRA025268
nFe54	4	SAMC5048738	Feces	Bos grunniens	PRJCA039468	Healthy	Domestic	China: Qinghai	33.023 N 97.012 E	2024-10-25	38818112	36414094	254901	104621	913	0.448914	CRA025268
nFe55	4	SAMC5048739	Feces	Bos grunniens	PRJCA039468	Healthy	Domestic	China: Qinghai	33.023 N 97.012 E	2024-10-25	47674752	44164056	339305	98717	1179	0.427005	CRA025268
