# Supplementary material for: Viral metagenomic analysis of fecal samples from Bos grunniens on the Qinghai-Tibet Plateau reveals novel picornaviruses and diverse CRESS-DNA viruses
Source: Front Cell Infect Microbiol. 2026 Jan 7;15:1719300. doi: 10.3389/fcimb.2025.1719300 (PMC12819777; doi:10.3389/fcimb.2025.1719300)
Supplement: Supplementary Table 3 — Overview of viral strains analyzed in this study. [file Table3.xlsx]

## Sheet: Sheet1
Overview of viral strains analyzed in this study
Library name	Phylogenetic tree label	NGDC strain name	Viral families	GenBase accession (NGDC)	Sequence Length (bp)	GC content	Genome topology	Best hit sequence ID (NCBI)	Percent identity (%)	Sequencing depth	Average coverage (%)
nFe47	nFe47-cir96129	nFeCirR1	Circoviridae	C_AA107967.1	2188	0.43	Circular	QXN75473.1	76.53	183.86	100
nFe47	nFe47-gen38729	nFeGenR1	Genomoviridae	C_AA107971.1	2202	0.505	Circular	WQA30014.1	96.48	30.5427	99.8638
nFe47	nFe47-sm11	nFeSmR6	Smacoviridae	C_AA108119.1	2771	0.489	Circular	WQA30809.1	100	61.6781	100
nFe47	nFe47-sm12	nFeSmR7	Smacoviridae	C_AA108130.1	2830	0.465	Circular	WQA30471.1	95.14	167.883	100
nFe47	nFe47-sm14	nFeSmR8	Smacoviridae	C_AA108141.1	2659	0.496	Circular	WQA30247.1	95.28	107.534	100
nFe47	nFe47-sm15	nFeSmR9	Smacoviridae	C_AA108152.1	2705	0.445	Circular	WQA30530.1	94.26	70.7494	99.963
nFe47	nFe47-sm2	nFeSmR1	Smacoviridae	C_AA107978.1	2596	0.464	Circular	WQA30528.1	93.7	91.2061	100
nFe47	nFe47-sm36104	nFeSmR11	Smacoviridae	C_AA107990.1	2743	0.501	Circular	WQA30554.1	98.1	78.6905	100
nFe47	nFe47-sm48158	nFeSmR12	Smacoviridae	C_AA108001.1	2763	0.441	Circular	WQA30362.1	97.18	52.5552	99.9638
nFe47	nFe47-sm6	nFeSmR2	Smacoviridae	C_AA108075.1	2739	0.441	Circular	WQA30654.1	95.52	106.193	99.9635
nFe47	nFe47-sm6475	nFeSmR10	Smacoviridae	C_AA107979.1	2648	0.434	Circular	WQA30528.1	92.16	89.4267	100
nFe47	nFe47-sm7	nFeSmR3	Smacoviridae	C_AA108086.1	2697	0.507	Circular	YP_009551943.1	74.8	90.6496	100
nFe47	nFe47-sm8	nFeSmR4	Smacoviridae	C_AA108097.1	2683	0.444	Circular	WQA30640.1	95.82	61.7302	100
nFe47	nFe47-sm9	nFeSmR5	Smacoviridae	C_AA108108.1	2783	0.44	Circular	WQA30362.1	69.29	107.799	100
nFe47	nFe47-sm95825	nFeSmR13	Smacoviridae	C_AA108012.1	2648	0.477	Circular	XNT20946.1	57.09	2881.05	100
nFe47	nFe47-sm96069	nFeSmR14	Smacoviridae	C_AA108023.1	2691	0.483	Circular	WDW25871.1	96.62	176.034	100
nFe47	nFe47-sm96090	nFeSmR15	Smacoviridae	C_AA108034.1	2645	0.436	Circular	WQA30517.1	87.03	97.572	100
nFe47	nFe47-sm96107	nFeSmR16	Smacoviridae	C_AA108045.1	2563	0.522	Circular	WQA29785.1	81.18	24.3921	99.961
nFe48	nFe48-gen119623	nFeGenR3	Genomoviridae	C_AA107973.1	2241	0.531	Circular	WQA30001.1	87.16	134.293	100
nFe48	nFe48-gen83067	nFeGenR2	Genomoviridae	C_AA107972.1	2206	0.503	Circular	UGV21547	81.34	21.7883	100
nFe48	nFe48-sm119315	nFeSmR24	Smacoviridae	C_AA108080.1	2444	0.448	Circular	XNT20991.1	97.62	52.5295	100
nFe48	nFe48-sm119534	nFeSmR25	Smacoviridae	C_AA108081.1	2708	0.416	Circular	WQA30698.1	94.63	143.631	100
nFe48	nFe48-sm119562	nFeSmR26	Smacoviridae	C_AA108082.1	2659	0.511	Circular	WQA30046.1	99.61	40.1956	100
nFe48	nFe48-sm119582	nFeSmR27	Smacoviridae	C_AA108083.1	2593	0.492	Circular	WQA30371.1	80	35.4165	100
nFe48	nFe48-sm119805	nFeSmR28	Smacoviridae	C_AA108084.1	3048	0.476	Circular	WQA30282.1	93.75	26.7382	99.9016
nFe48	nFe48-sm120092	nFeSmR29	Smacoviridae	C_AA108085.1	2688	0.483	Circular	WQA30763.1	78.68	230.915	100
nFe48	nFe48-sm120138	nFeSmR30	Smacoviridae	C_AA108087.1	2785	0.534	Circular	WQA30218.1	98.85	46.8754	100
nFe48	nFe48-sm15	nFeSmR18	Smacoviridae	C_AA108067.1	2570	0.424	Circular	WQA30436.1	95.65	183.869	100
nFe48	nFe48-sm17	nFeSmR19	Smacoviridae	C_AA108074.1	2709	0.482	Circular	WQA30719.1	98.77	223.691	100
nFe48	nFe48-sm22	nFeSmR20	Smacoviridae	C_AA108076.1	2845	0.496	Circular	WQA30246.1	95.93	87.5747	100
nFe48	nFe48-sm46120	nFeSmR21	Smacoviridae	C_AA108077.1	2727	0.442	Circular	WQA30654.1	86.1	91.0209	100
nFe48	nFe48-sm49698	nFeSmR22	Smacoviridae	C_AA108078.1	2734	0.443	Circular	WQA30685.1	96.37	131.926	100
nFe48	nFe48-sm5	nFeSmR17	Smacoviridae	C_AA108056.1	2636	0.557	Circular	WQA30735.1	96.4	943.138	100
nFe48	nFe48-sm74514	nFeSmR23	Smacoviridae	C_AA108079.1	2675	0.435	Circular	WQA30528.1	93.8	95.2882	99.6636
nFe49	nFe49-cir127421	nFeCirR3	Circoviridae	C_AA107969.1	2087	0.321	Circular	WCD56378.1	88.42	492.006	99.9521
nFe49	nFe49-cir127619	nFeCirR4	Circoviridae	C_AA107970.1	2083	0.471	Circular	UOF81910.1	98.39	47.6366	99.904
nFe49	nFe49-cir58825	nFeCirR2	Circoviridae	C_AA107968.1	1860	0.328	Circular	WQA30108.1	89.23	60.3118	100
nFe49	nFe49-gen1	nFeGenR4	Genomoviridae	C_AA107974.1	2221	0.529	Circular	WQA29929	98.9	134.705	100
nFe49	nFe49-sm127156	nFeSmR46	Smacoviridae	C_AA108104.1	2374	0.435	Circular	WQA30535.1	97.53	43.1816	100
nFe49	nFe49-sm127504	nFeSmR47	Smacoviridae	C_AA108105.1	2715	0.465	Circular	WQA30341.1	88.58	37.3687	100
nFe49	nFe49-sm127573	nFeSmR48	Smacoviridae	C_AA108106.1	2630	0.506	Circular	WQA30285.1	98.48	43.7973	99.962
nFe49	nFe49-sm127641	nFeSmR49	Smacoviridae	C_AA108107.1	2701	0.496	Circular	WQA30225.1	90.3	84.1166	100
nFe49	nFe49-sm127663	nFeSmR50	Smacoviridae	C_AA108109.1	2672	0.483	Circular	WQA30333.1	71.3	77.8499	100
nFe49	nFe49-sm127669	nFeSmR51	Smacoviridae	C_AA108110.1	2752	0.473	Circular	WQA30601.1	93.03	171.538	100
nFe49	nFe49-sm127685	nFeSmR52	Smacoviridae	C_AA108111.1	2646	0.493	Circular	WQA30218.1	83.59	57.9906	100
nFe49	nFe49-sm127706	nFeSmR53	Smacoviridae	C_AA108112.1	2788	0.441	Circular	WQA30748.1	94.27	84.8415	100
nFe49	nFe49-sm16857	nFeSmR37	Smacoviridae	C_AA108094.1	2809	0.523	Circular	WQA30707.1	95.62	84.5863	100
nFe49	nFe49-sm22864	nFeSmR38	Smacoviridae	C_AA108095.1	2739	0.451	Circular	WQA30654.1	88.79	102.338	100
nFe49	nFe49-sm23	nFeSmR32	Smacoviridae	C_AA108089.1	2750	0.488	Circular	WDW25871.1	97.78	127.28	100
nFe49	nFe49-sm23379	nFeSmR39	Smacoviridae	C_AA108096.1	2762	0.424	Circular	WQA30362.1	68.29	121.177	100
nFe49	nFe49-sm26517	nFeSmR40	Smacoviridae	C_AA108098.1	2798	0.459	Circular	WQA30443.1	98.31	222.177	100
nFe49	nFe49-sm27	nFeSmR33	Smacoviridae	C_AA108090.1	2657	0.502	Circular	WQA30476.1	89.88	158.473	100
nFe49	nFe49-sm29	nFeSmR34	Smacoviridae	C_AA108091.1	2677	0.451	Circular	XNT20961.1	80.38	70.0721	100
nFe49	nFe49-sm33	nFeSmR35	Smacoviridae	C_AA108092.1	2726	0.439	Circular	WQA30269.1	96.31	210.239	100
nFe49	nFe49-sm37260	nFeSmR41	Smacoviridae	C_AA108099.1	2723	0.452	Circular	WQA30646.1	95.06	206.141	100
nFe49	nFe49-sm37345	nFeSmR42	Smacoviridae	C_AA108100.1	2810	0.459	Circular	WQA30784.1	88.98	65.9463	100
nFe49	nFe49-sm4269	nFeSmR36	Smacoviridae	C_AA108093.1	2761	0.477	Circular	WQA30327.1	91.51	56.2767	100
nFe49	nFe49-sm46706	nFeSmR43	Smacoviridae	C_AA108101.1	2714	0.496	Circular	WQA30756.1	91.91	68.0343	100
nFe49	nFe49-sm48671	nFeSmR44	Smacoviridae	C_AA108102.1	2711	0.532	Circular	WQA30174.1	89.96	88.4777	100
nFe49	nFe49-sm7	nFeSmR31	Smacoviridae	C_AA108088.1	2653	0.44	Circular	WQA30528.1	92.94	250.316	100
nFe49	nFe49-sm78823	nFeSmR45	Smacoviridae	C_AA108103.1	2730	0.503	Circular	WQA30554.1	97.72	78.1989	100
nFe50	nFe50-pic34785	nFePicV1	Picornaviridae	C_AA107965.1	6955	0.51	Linear	WNO11808.1	99.7	77.4477	99.9137
nFe50	nFe50-pic65903	nFePicV2	Picornaviridae	C_AA107966.1	3447	0.35	Linear	WCD56459.1	98.82	44.7772	100
nFe50	nFe50-sm10	nFeSmR55	Smacoviridae	C_AA108114.1	2683	0.444	Circular	WQA30640.1	95.4	380.067	100
nFe50	nFe50-sm112472	nFeSmR66	Smacoviridae	C_AA108126.1	2855	0.512	Circular	WQA30499.1	93.98	203.443	100
nFe50	nFe50-sm112908	nFeSmR67	Smacoviridae	C_AA108127.1	2661	0.445	Circular	XNT20961.1	79.25	31.2401	99.8121
nFe50	nFe50-sm113201	nFeSmR68	Smacoviridae	C_AA108128.1	2825	0.41	Circular	WQA30422.1	67.25	142.207	100
nFe50	nFe50-sm113234	nFeSmR69	Smacoviridae	C_AA108129.1	2716	0.466	Circular	WQA30554.1	96.58	66.3969	99.9632
nFe50	nFe50-sm113276	nFeSmR70	Smacoviridae	C_AA108131.1	2379	0.412	Circular	WQA30535.1	74.79	40.6734	99.5376
nFe50	nFe50-sm113309	nFeSmR71	Smacoviridae	C_AA108132.1	2585	0.491	Circular	WQA30318.1	97.59	18.0607	99.9613
nFe50	nFe50-sm113313	nFeSmR72	Smacoviridae	C_AA108133.1	2843	0.49	Circular	WQA30246.1	96.3	88.1453	100
nFe50	nFe50-sm113316	nFeSmR73	Smacoviridae	C_AA108134.1	2685	0.394	Circular	XNT20918.1	72.8	67.0399	99.9628
nFe50	nFe50-sm113320	nFeSmR74	Smacoviridae	C_AA108135.1	2789	0.442	Circular	WQA30657.1	98.8	72.64	100
nFe50	nFe50-sm113334	nFeSmR75	Smacoviridae	C_AA108136.1	2542	0.412	Circular	WCR62175.1	82.11	26.8828	99.9213
nFe50	nFe50-sm113369	nFeSmR76	Smacoviridae	C_AA108137.1	2826	0.538	Circular	WQA30707.1	94.16	57.3503	99.9292
nFe50	nFe50-sm113386	nFeSmR77	Smacoviridae	C_AA108138.1	2589	0.504	Circular	WQA30333.1	97.67	45.0483	100
nFe50	nFe50-sm113476	nFeSmR78	Smacoviridae	C_AA108139.1	2649	0.554	Circular	WQA30371.1	86.33	162.61	100
nFe50	nFe50-sm13	nFeSmR56	Smacoviridae	C_AA108115.1	2578	0.447	Circular	XNT20948.1	94.97	228.415	100
nFe50	nFe50-sm18	nFeSmR57	Smacoviridae	C_AA108116.1	2716	0.428	Circular	XNT20996.1	69.67	226.96	100
nFe50	nFe50-sm19	nFeSmR58	Smacoviridae	C_AA108117.1	2596	0.437	Circular	WQA30414.1	89.12	94.2874	100
nFe50	nFe50-sm277	nFeSmR59	Smacoviridae	C_AA108118.1	2658	0.561	Circular	WQA30704.1	94.93	1385.63	100
nFe50	nFe50-sm31258	nFeSmR60	Smacoviridae	C_AA108120.1	2758	0.481	Circular	WQA30710.1	99.5	1244.72	100
nFe50	nFe50-sm37170	nFeSmR61	Smacoviridae	C_AA108121.1	2519	0.494	Circular	WQA29785.1	77.46	63.0179	100
nFe50	nFe50-sm39403	nFeSmR62	Smacoviridae	C_AA108122.1	2555	0.472	Circular	WQA30300.1	99.5	46.0904	100
nFe50	nFe50-sm47123	nFeSmR63	Smacoviridae	C_AA108123.1	2660	0.521	Circular	WQA30707.1	76.64	29.0767	99.8872
nFe50	nFe50-sm58920	nFeSmR64	Smacoviridae	C_AA108124.1	2442	0.443	Circular	XNT20991.1	98.39	22.921	100
nFe50	nFe50-sm7	nFeSmR54	Smacoviridae	C_AA108113.1	2527	0.459	Circular	WQA30622.1	87.92	92.8366	99.9209
nFe50	nFe50-sm98096	nFeSmR65	Smacoviridae	C_AA108125.1	2711	0.466	Circular	WQA30619.1	81.22	42.8868	100
nFe51	nFe51-sm112102	nFeSmR91	Smacoviridae	C_AA108154.1	2658	0.506	Circular	WQA30295.1	95.04	243.157	100
nFe51	nFe51-sm112103	nFeSmR92	Smacoviridae	C_AA108155.1	2450	0.421	Circular	WQA30392.1	86	419.697	100
nFe51	nFe51-sm112202	nFeSmR93	Smacoviridae	C_AA108156.1	2723	0.418	Circular	WQA30345.1	88.35	63.8784	100
nFe51	nFe51-sm112302	nFeSmR94	Smacoviridae	C_AA108157.1	2755	0.568	Circular	WQA30503.1	93.06	57.9038	99.9637
nFe51	nFe51-sm112324	nFeSmR95	Smacoviridae	C_AA108158.1	2615	0.528	Circular	WQA30503.1	95.14	58.4275	100
nFe51	nFe51-sm14	nFeSmR81	Smacoviridae	C_AA108143.1	2751	0.475	Circular	WQA30233.1	88.72	114.035	100
nFe51	nFe51-sm19810	nFeSmR86	Smacoviridae	C_AA108148.1	2556	0.509	Circular	WQA30046.1	82	240.214	100
nFe51	nFe51-sm20	nFeSmR82	Smacoviridae	C_AA108144.1	2735	0.483	Circular	WDW25871.1	96.67	234.049	100
nFe51	nFe51-sm22	nFeSmR83	Smacoviridae	C_AA108145.1	2743	0.438	Circular	XNT20912.1	99.5	439.36	100
nFe51	nFe51-sm24	nFeSmR84	Smacoviridae	C_AA108146.1	2705	0.506	Circular	WQA30545.1	90.44	1057.77	100
nFe51	nFe51-sm28	nFeSmR85	Smacoviridae	C_AA108147.1	2809	0.523	Circular	WQA30707.1	95.62	71.3318	99.9644
nFe51	nFe51-sm49232	nFeSmR87	Smacoviridae	C_AA108149.1	2711	0.516	Circular	WQA30492.1	99.23	24.4485	99.9262
nFe51	nFe51-sm50866	nFeSmR88	Smacoviridae	C_AA108150.1	2767	0.425	Circular	WQA30362.1	80.65	51.9194	100
nFe51	nFe51-sm56690	nFeSmR89	Smacoviridae	C_AA108151.1	2572	0.459	Circular	WQA30322.1	96.13	194.946	100
nFe51	nFe51-sm69168	nFeSmR90	Smacoviridae	C_AA108153.1	2704	0.477	Circular	WQA30388.1	99.59	38.2748	100
nFe51	nFe51-sm7	nFeSmR79	Smacoviridae	C_AA108140.1	3085	0.474	Circular	WQA30799.1	98.28	164.451	100
nFe51	nFe51-sm8	nFeSmR80	Smacoviridae	C_AA108142.1	2723	0.453	Circular	WQA30646.1	94.65	213.032	100
nFe52	nFe52-gen93263	nFeGenR5	Genomoviridae	C_AA107975.1	2276	0.516	Circular	YP_010798077.1	97.46	66.8528	100
nFe52	nFe52-sm109330	nFeSmR102	Smacoviridae	C_AA107982.1	2644	0.467	Circular	WQA30306.1	100	57.7281	100
nFe52	nFe52-sm109516	nFeSmR103	Smacoviridae	C_AA107983.1	2657	0.473	Circular	WQA30476.1	75.1	40.5224	99.8871
nFe52	nFe52-sm109530	nFeSmR104	Smacoviridae	C_AA107984.1	2593	0.459	Circular	XNT20987.1	97.27	123.506	100
nFe52	nFe52-sm109573	nFeSmR105	Smacoviridae	C_AA107985.1	2655	0.501	Circular	WQA30283.1	97.84	75.3815	100
nFe52	nFe52-sm109616	nFeSmR106	Smacoviridae	C_AA107986.1	2659	0.504	Circular	WQA30742.1	93.46	134.479	99.9624
nFe52	nFe52-sm109626	nFeSmR107	Smacoviridae	C_AA107987.1	2727	0.486	Circular	WDW25871.1	95.49	553.938	100
nFe52	nFe52-sm109668	nFeSmR108	Smacoviridae	C_AA107988.1	2682	0.474	Circular	XNT20935.1	88.1	54.7245	100
nFe52	nFe52-sm109677	nFeSmR109	Smacoviridae	C_AA107989.1	2556	0.473	Circular	WQA30283.1	89.21	243.236	100
nFe52	nFe52-sm109682	nFeSmR110	Smacoviridae	C_AA107991.1	2773	0.498	Circular	WQA30782.1	93.23	55.9171	100
nFe52	nFe52-sm15	nFeSmR98	Smacoviridae	C_AA108161.1	2783	0.459	Circular	WQA30322.1	94.19	86.0773	99.8922
nFe52	nFe52-sm3921	nFeSmR99	Smacoviridae	C_AA108162.1	2721	0.447	Circular	WQA30688.1	97.18	43.6226	100
nFe52	nFe52-sm4190	nFeSmR100	Smacoviridae	C_AA107980.1	2750	0.467	Circular	WQA30367.1	71.6	183.143	100
nFe52	nFe52-sm57476	nFeSmR101	Smacoviridae	C_AA107981.1	2752	0.442	Circular	WDW25852.1	65.06	183.059	100
nFe52	nFe52-sm6	nFeSmR96	Smacoviridae	C_AA108159.1	2742	0.431	Circular	WQA30646.1	97.54	142.664	100
nFe52	nFe52-sm9	nFeSmR97	Smacoviridae	C_AA108160.1	2510	0.421	Circular	WQA30392.1	81.69	72.9649	100
nFe53	nFe53-sm1	nFeSmR111	Smacoviridae	C_AA107992.1	2864	0.476	Circular	WQA30680.1	98.98	61.58	99.7905
nFe53	nFe53-sm10	nFeSmR114	Smacoviridae	C_AA107995.1	2687	0.512	Circular	WQA30247.1	98.11	46.0971	99.9628
nFe53	nFe53-sm11	nFeSmR115	Smacoviridae	C_AA107996.1	2676	0.51	Circular	WQA30248.1	97.75	23.9058	100
nFe53	nFe53-sm112116	nFeSmR123	Smacoviridae	C_AA108005.1	2758	0.408	Circular	WQA30590.1	63.6	56.8067	100
nFe53	nFe53-sm112312	nFeSmR124	Smacoviridae	C_AA108006.1	2593	0.471	Circular	WQA30405.1	97.79	2736.93	100
nFe53	nFe53-sm112325	nFeSmR125	Smacoviridae	C_AA108007.1	2724	0.445	Circular	WQA30269.1	97.08	54.2507	99.9633
nFe53	nFe53-sm112326	nFeSmR126	Smacoviridae	C_AA108008.1	2641	0.425	Circular	WQA30673.1	97.83	28.3828	98.8262
nFe53	nFe53-sm112395	nFeSmR127	Smacoviridae	C_AA108009.1	2735	0.482	Circular	WQA30280.1	100	45.8424	100
nFe53	nFe53-sm112417	nFeSmR128	Smacoviridae	C_AA108010.1	2781	0.432	Circular	WQA30672.1	72.56	77.6703	99.0651
nFe53	nFe53-sm112419	nFeSmR129	Smacoviridae	C_AA108011.1	2801	0.431	Circular	WQA30569.1	79.52	51.1874	99.9643
nFe53	nFe53-sm112424	nFeSmR130	Smacoviridae	C_AA108013.1	2474	0.438	Circular	WQA30535.1	73.22	197.308	100
nFe53	nFe53-sm112431	nFeSmR131	Smacoviridae	C_AA108014.1	2677	0.472	Circular	WQA30327.1	98.81	172.886	100
nFe53	nFe53-sm112434	nFeSmR132	Smacoviridae	C_AA108015.1	2767	0.464	Circular	WQA30776.1	87.5	61.9172	99.3133
nFe53	nFe53-sm112475	nFeSmR133	Smacoviridae	C_AA108016.1	2618	0.524	Circular	WQA30670.1	96.67	125.882	100
nFe53	nFe53-sm15	nFeSmR116	Smacoviridae	C_AA107997.1	2745	0.492	Circular	WQA30806.1	97.4	28.8867	100
nFe53	nFe53-sm19	nFeSmR117	Smacoviridae	C_AA107998.1	2755	0.453	Circular	WQA30646.1	95.47	35.9615	99.3466
nFe53	nFe53-sm22486	nFeSmR119	Smacoviridae	C_AA108000.1	2563	0.42	Circular	WQA30673.1	82.84	46.4062	99.6488
nFe53	nFe53-sm46661	nFeSmR120	Smacoviridae	C_AA108002.1	2645	0.516	Circular	WQA30577.1	94.38	18.7902	99.7353
nFe53	nFe53-sm6	nFeSmR112	Smacoviridae	C_AA107993.1	2778	0.53	Circular	WQA30235.1	95.51	351.485	100
nFe53	nFe53-sm61779	nFeSmR121	Smacoviridae	C_AA108003.1	2728	0.466	Circular	WQA30488.1	93.63	50.9223	100
nFe53	nFe53-sm7	nFeSmR113	Smacoviridae	C_AA107994.1	2771	0.47	Circular	WQA30601.1	91.23	168.772	100
nFe53	nFe53-sm7227	nFeSmR118	Smacoviridae	C_AA107999.1	2660	0.442	Circular	XNT20914.1	84.47	23.9447	99.9624
nFe53	nFe53-sm87460	nFeSmR122	Smacoviridae	C_AA108004.1	2859	0.476	Circular	WQA30737.1	94.62	31.9321	100
nFe54	nFe54-gen49106	nFeGenR6	Genomoviridae	C_AA107976.1	2187	0.513	Circular	WQA30192.1	87.92	107.496	100
nFe54	nFe54-sm1	nFeSmR134	Smacoviridae	C_AA108017.1	2748	0.441	Circular	WQA30678.1	96.2	132.655	99.9636
nFe54	nFe54-sm104288	nFeSmR142	Smacoviridae	C_AA108026.1	2712	0.483	Circular	WQA30774.1	89.3	171.479	100
nFe54	nFe54-sm104389	nFeSmR143	Smacoviridae	C_AA108027.1	2839	0.453	Circular	WQA30339.1	88.41	36.3772	100
nFe54	nFe54-sm104399	nFeSmR144	Smacoviridae	C_AA108028.1	2757	0.41	Circular	WQA30590.1	61.36	32.5212	99.9637
nFe54	nFe54-sm104461	nFeSmR145	Smacoviridae	C_AA108029.1	2847	0.504	Circular	WQA30806.1	98.44	150.391	100
nFe54	nFe54-sm104474	nFeSmR146	Smacoviridae	C_AA108030.1	2675	0.471	Circular	WQA30374.1	98.59	75.2583	100
nFe54	nFe54-sm104481	nFeSmR147	Smacoviridae	C_AA108031.1	2617	0.476	Circular	WQA30248.1	87.12	106.93	99.8089
nFe54	nFe54-sm104496	nFeSmR148	Smacoviridae	C_AA108032.1	2503	0.496	Circular	WQA30401.1	97.3	45.3076	99.8402
nFe54	nFe54-sm104523	nFeSmR149	Smacoviridae	C_AA108033.1	2662	0.461	Circular	WQA30239.1	90.75	75.4932	100
nFe54	nFe54-sm104528	nFeSmR150	Smacoviridae	C_AA108035.1	2737	0.464	Circular	WQA30530.1	96.19	51.4655	99.9635
nFe54	nFe54-sm104534	nFeSmR151	Smacoviridae	C_AA108036.1	2646	0.477	Circular	WQA30476.1	70.74	69.1969	99.8488
nFe54	nFe54-sm104632	nFeSmR152	Smacoviridae	C_AA108037.1	2665	0.567	Circular	WQA30250.1	66.23	26.7929	100
nFe54	nFe54-sm11	nFeSmR138	Smacoviridae	C_AA108021.1	2675	0.441	Circular	WQA30531.1	84.35	91.7757	100
nFe54	nFe54-sm2	nFeSmR135	Smacoviridae	C_AA108018.1	2713	0.459	Circular	WQA30575.1	90.22	39.3804	100
nFe54	nFe54-sm3	nFeSmR136	Smacoviridae	C_AA108019.1	2724	0.456	Circular	WQA30700.1	100	157.347	99.9633
nFe54	nFe54-sm66835	nFeSmR139	Smacoviridae	C_AA108022.1	2689	0.482	Circular	WQA30681.1	91.36	45.029	100
nFe54	nFe54-sm70590	nFeSmR140	Smacoviridae	C_AA108024.1	2786	0.471	Circular	WQA30233.1	96.99	121.359	100
nFe54	nFe54-sm9	nFeSmR137	Smacoviridae	C_AA108020.1	2742	0.459	Circular	WQA30654.1	87.89	91.3731	100
nFe54	nFe54-sm97140	nFeSmR141	Smacoviridae	C_AA108025.1	2727	0.442	Circular	WQA30362.1	69.51	30.388	99.9633
nFe55	nFe55-gen1	nFeGenR7	Genomoviridae	C_AA107977.1	2239	0.539	Circular	WQA29929.1	88.71	80.2541	100
nFe55	nFe55-sm11	nFeSmR157	Smacoviridae	C_AA108042.1	2593	0.418	Circular	WQA30512.1	89.74	29.7925	100
nFe55	nFe55-sm2	nFeSmR153	Smacoviridae	C_AA108038.1	2752	0.463	Circular	WQA30349.1	93.44	56.4204	100
nFe55	nFe55-sm36312	nFeSmR159	Smacoviridae	C_AA108044.1	2561	0.425	Circular	WQA30491.1	91.84	39.3335	100
nFe55	nFe55-sm6	nFeSmR154	Smacoviridae	C_AA108039.1	2710	0.472	Circular	WQA30781.1	98.16	128.794	100
nFe55	nFe55-sm72677	nFeSmR160	Smacoviridae	C_AA108046.1	2666	0.476	Circular	WQA30711.1	98.99	520.948	100
nFe55	nFe55-sm79690	nFeSmR161	Smacoviridae	C_AA108047.1	2642	0.426	Circular	WQA30647.1	98.3	28.3948	100
nFe55	nFe55-sm8	nFeSmR155	Smacoviridae	C_AA108040.1	2641	0.449	Circular	WQA30739.1	98.37	43.8648	100
nFe55	nFe55-sm84022	nFeSmR162	Smacoviridae	C_AA108048.1	2710	0.525	Circular	WQA30280.1	64.54	21.748	100
nFe55	nFe55-sm9	nFeSmR156	Smacoviridae	C_AA108041.1	2669	0.461	Circular	WQA30119.1	91.6	398.109	100
nFe55	nFe55-sm9000	nFeSmR158	Smacoviridae	C_AA108043.1	2811	0.462	Circular	WQA30374.1	89.44	39.2031	99.751
nFe55	nFe55-sm98760	nFeSmR163	Smacoviridae	C_AA108049.1	2650	0.465	Circular	XNT20961.1	80	351.946	100
nFe55	nFe55-sm98763	nFeSmR164	Smacoviridae	C_AA108050.1	2575	0.432	Circular	XNT20991.1	66.4	27.2808	99.9612
nFe55	nFe55-sm98774	nFeSmR165	Smacoviridae	C_AA108051.1	2767	0.483	Circular	WQA30327.1	91.27	32.3932	100
nFe55	nFe55-sm98924	nFeSmR166	Smacoviridae	C_AA108052.1	2707	0.439	Circular	WQA30253.1	95.67	83.686	100
nFe55	nFe55-sm98925	nFeSmR167	Smacoviridae	C_AA108053.1	2597	0.456	Circular	WQA30259.1	92.8	157.143	100
nFe55	nFe55-sm98941	nFeSmR168	Smacoviridae	C_AA108054.1	2603	0.445	Circular	WQA30690.1	91.32	35.869	99.8463
nFe55	nFe55-sm99001	nFeSmR169	Smacoviridae	C_AA108055.1	2771	0.522	Circular	WQA30492.1	96.17	69.747	100
nFe55	nFe55-sm99021	nFeSmR170	Smacoviridae	C_AA108057.1	2632	0.42	Circular	WQA30673.1	88.43	53.8602	100
nFe55	nFe55-sm99048	nFeSmR171	Smacoviridae	C_AA108058.1	2650	0.413	Circular	WQA30668.1	94.05	31.7789	100
nFe55	nFe55-sm99051	nFeSmR172	Smacoviridae	C_AA108059.1	2656	0.425	Circular	WQA30626.1	90.79	33.1231	99.887
nFe55	nFe55-sm99066	nFeSmR173	Smacoviridae	C_AA108060.1	2779	0.471	Circular	WQA30280.1	99.32	43.5354	100
nFe55	nFe55-sm99081	nFeSmR174	Smacoviridae	C_AA108061.1	2762	0.438	Circular	XNT20950.1	85.19	30.7737	99.9638
nFe55	nFe55-sm99090	nFeSmR175	Smacoviridae	C_AA108062.1	2640	0.458	Circular	WQA30534.1	94.12	48.1697	100
nFe55	nFe55-sm99108	nFeSmR176	Smacoviridae	C_AA108063.1	2625	0.488	Circular	WQA30695.1	100	113.069	100
nFe55	nFe55-sm99126	nFeSmR177	Smacoviridae	C_AA108064.1	2660	0.481	Circular	WQA30547.1	94.48	216.275	100
nFe55	nFe55-sm99146	nFeSmR178	Smacoviridae	C_AA108065.1	2612	0.429	Circular	WQA30392.1	73.24	34.6474	100
nFe55	nFe55-sm99161	nFeSmR179	Smacoviridae	C_AA108066.1	2511	0.465	Circular	WQA30401.1	96.35	34.82	100
nFe55	nFe55-sm99167	nFeSmR180	Smacoviridae	C_AA108068.1	2555	0.457	Circular	WQA30736.1	85.48	126.585	100
nFe55	nFe55-sm99178	nFeSmR181	Smacoviridae	C_AA108069.1	2694	0.461	Circular	WQA30620.1	75.61	293.381	100
nFe55	nFe55-sm99184	nFeSmR182	Smacoviridae	C_AA108070.1	2781	0.45	Circular	WQA30409.1	98.99	95.1629	100
nFe55	nFe55-sm99189	nFeSmR183	Smacoviridae	C_AA108071.1	2707	0.491	Circular	WQA30547.1	95.03	270.026	100
nFe55	nFe55-sm99219	nFeSmR184	Smacoviridae	C_AA108072.1	2641	0.474	Circular	XNT20965.1	99.6	25.0023	100
nFe55	nFe55-sm99245	nFeSmR185	Smacoviridae	C_AA108073.1	2769	0.475	Circular	WQA30737.1	89.78	4195.21	100
